# Supplementary material for: Genome-wide identification and expression analysis of the PHD-finger gene family in Solanum tuberosum
Source: PLoS One. 2019 Dec 27;14(12):e0226964. doi: 10.1371/journal.pone.0226964 (PMC6934267; doi:10.1371/journal.pone.0226964)
Supplement: S3 Table — (XLSX) [file pone.0226964.s003.xlsx]

## Sheet: Sheet2
S3 Table Information about orthologs between potato and Arabidopsis
Pairs NO.	Potato Gene Name	Potato Gene ID	Arabidopsis thaliana Gene ID
1	StPHD6	PGSC0003DMG400018261	AT1G14510
2	StPHD6	PGSC0003DMG400018261	AT2G02470
3	StPHD6	PGSC0003DMG400018261	AT3G42790
4	StPHD6	PGSC0003DMG400018261	AT5G26210
5	StPHD6	PGSC0003DMG400018261	AT3G11200
6	StPHD7	PGSC0003DMG400025760	AT3G19510
7	StPHD8	PGSC0003DMG400030955	AT4G39100
8	StPHD8	PGSC0003DMG400030955	AT4G22140
9	StPHD11	PGSC0003DMG400016712	AT4G22140
10	StPHD12	PGSC0003DMG401012812	AT4G12620
11	StPHD12	PGSC0003DMG401012812	AT4G14700
12	StPHD16	PGSC0003DMG400009121	AT5G53430
13	StPHD16	PGSC0003DMG400009121	AT3G61740
14	StPHD17	PGSC0003DMG400018162	AT3G61740
15	StPHD17	PGSC0003DMG400018162	AT5G53430
16	StPHD18	PGSC0003DMG400000605	AT2G01810
17	StPHD18	PGSC0003DMG400000605	AT1G66170
18	StPHD19	PGSC0003DMG400002485	AT3G11200
19	StPHD19	PGSC0003DMG400002485	AT1G14510
20	StPHD19	PGSC0003DMG400002485	AT5G20510
21	StPHD19	PGSC0003DMG400002485	AT3G42790
22	StPHD19	PGSC0003DMG400002485	AT5G26210
23	StPHD20	PGSC0003DMG400006006	AT1G33420
24	StPHD23	PGSC0003DMG400037898	AT5G22260
25	StPHD25	PGSC0003DMG400018006	AT1G77250
26	StPHD26	PGSC0003DMG400009357	AT5G57380
27	StPHD27	PGSC0003DMG400033921	AT1G57820
28	StPHD27	PGSC0003DMG400033921	AT5G39550
29	StPHD27	PGSC0003DMG400033921	AT1G57800
30	StPHD27	PGSC0003DMG400033921	AT1G66050
31	StPHD27	PGSC0003DMG400033921	AT1G66040
32	StPHD29	PGSC0003DMG401017043	AT4G22140
33	StPHD30	PGSC0003DMG400008456	AT3G07780
34	StPHD30	PGSC0003DMG400008456	AT5G48160
35	StPHD36	PGSC0003DMG400004887	AT3G42790
36	StPHD36	PGSC0003DMG400004887	AT5G26210
37	StPHD36	PGSC0003DMG400004887	AT2G02470
38	StPHD36	PGSC0003DMG400004887	AT5G20510
39	StPHD36	PGSC0003DMG400004887	AT1G14510
40	StPHD38	PGSC0003DMG400007126	AT5G22760
41	StPHD38	PGSC0003DMG400007126	AT5G35210
42	StPHD39	PGSC0003DMG400028740	AT4G29940
43	StPHD40	PGSC0003DMG400020951	AT5G26210
44	StPHD40	PGSC0003DMG400020951	AT5G20510
45	StPHD40	PGSC0003DMG400020951	AT3G42790
46	StPHD40	PGSC0003DMG400020951	AT2G02470
47	StPHD40	PGSC0003DMG400020951	AT1G14510
48	StPHD40	PGSC0003DMG400020951	AT3G11200
49	StPHD43	PGSC0003DMG400006146	AT3G07780
50	StPHD43	PGSC0003DMG400006146	AT5G48160
51	StPHD44	PGSC0003DMG400000673	AT4G22140
52	StPHD44	PGSC0003DMG400000673	AT4G39100
53	StPHD46	PGSC0003DMG400007086	AT3G14740
54	StPHD47	PGSC0003DMG400012431	AT3G14980
55	StPHD50	PGSC0003DMG402012227	AT1G32810
56	StPHD50	PGSC0003DMG402012227	AT4G10600
57	StPHD51	PGSC0003DMG400003902	AT2G36720
58	StPHD51	PGSC0003DMG400003902	AT3G53680
59	StPHD52	PGSC0003DMG400023078	AT3G11200
60	StPHD53	PGSC0003DMG400022079	AT5G58610
61	StPHD59	PGSC0003DMG400011588	AT3G24010
62	StPHD60	PGSC0003DMG400019178	AT3G11200
63	StPHD60	PGSC0003DMG400019178	AT5G26210
64	StPHD60	PGSC0003DMG400019178	AT3G42790
65	StPHD61	PGSC0003DMG400011022	AT3G11200
66	StPHD61	PGSC0003DMG400011022	AT5G26210
67	StPHD61	PGSC0003DMG400011022	AT2G02470
68	StPHD61	PGSC0003DMG400011022	AT3G42790
69	StPHD62	PGSC0003DMG400011059	AT3G53680
70	StPHD62	PGSC0003DMG400011059	AT2G37520
71	StPHD63	PGSC0003DMG400028181	AT2G36720
72	StPHD65	PGSC0003DMG400008367	AT1G54390
73	StPHD68	PGSC0003DMG400013247	AT1G66170
74	StPHD68	PGSC0003DMG400013247	AT2G01810
75	StPHD69	PGSC0003DMG400028656	AT5G09790
76	StPHD70	PGSC0003DMG400027792	AT1G77800
77	StPHD72	PGSC0003DMG400037817	AT5G60410
