# Supplementary material for: Genome-wide identification and expression analysis of the PHD-finger gene family in Solanum tuberosum
Source: PLoS One. 2019 Dec 27;14(12):e0226964. doi: 10.1371/journal.pone.0226964 (PMC6934267; doi:10.1371/journal.pone.0226964)
Supplement: S4 Table — (XLSX) [file pone.0226964.s004.xlsx]

## Sheet: Sheet2
S4 Table Information about orthologs between potato and maize
Gene pairs NO.	Potato Gene Name	Potato Gene ID	Maize Gene ID
1	StPHD5	PGSC0003DMG400024731	GRMZM5G889372
2	StPHD7	PGSC0003DMG400025760	GRMZM2G153087
3	StPHD7	PGSC0003DMG400025760	GRMZM2G115424
4	StPHD7	PGSC0003DMG400025760	GRMZM2G008259
5	StPHD7	PGSC0003DMG400025760	GRMZM2G107807
6	StPHD7	PGSC0003DMG400025760	GRMZM2G063864
7	StPHD7	PGSC0003DMG400025760	GRMZM2G080917
8	StPHD7	PGSC0003DMG400025760	GRMZM2G158918
9	StPHD7	PGSC0003DMG400025760	GRMZM2G016817
10	StPHD8	PGSC0003DMG400030955	GRMZM5G871463
11	StPHD8	PGSC0003DMG400030955	GRMZM2G091265
12	StPHD11	PGSC0003DMG400016712	GRMZM2G097726
13	StPHD11	PGSC0003DMG400016712	GRMZM2G091265
14	StPHD12	PGSC0003DMG401012812	GRMZM2G455243
15	StPHD12	PGSC0003DMG401012812	GRMZM2G168249
16	StPHD16	PGSC0003DMG400009121	GRMZM2G372928
17	StPHD16	PGSC0003DMG400009121	GRMZM2G170412
18	StPHD16	PGSC0003DMG400009121	GRMZM2G085266
19	StPHD19	PGSC0003DMG400002485	GRMZM2G153087
20	StPHD19	PGSC0003DMG400002485	GRMZM2G115424
21	StPHD19	PGSC0003DMG400002485	GRMZM2G080917
22	StPHD19	PGSC0003DMG400002485	GRMZM2G172001
23	StPHD29	PGSC0003DMG401017043	GRMZM2G091265
24	StPHD29	PGSC0003DMG401017043	GRMZM5G871463
25	StPHD36	PGSC0003DMG400004887	GRMZM2G153087
26	StPHD36	PGSC0003DMG400004887	GRMZM2G063864
27	StPHD36	PGSC0003DMG400004887	GRMZM2G115424
28	StPHD36	PGSC0003DMG400004887	GRMZM2G080917
29	StPHD36	PGSC0003DMG400004887	GRMZM2G107807
30	StPHD36	PGSC0003DMG400004887	GRMZM2G008259
31	StPHD36	PGSC0003DMG400004887	GRMZM2G158918
32	StPHD36	PGSC0003DMG400004887	GRMZM2G172001
33	StPHD38	PGSC0003DMG400007126	GRMZM2G314661
34	StPHD38	PGSC0003DMG400007126	GRMZM2G403562
35	StPHD40	PGSC0003DMG400020951	GRMZM2G016817
36	StPHD40	PGSC0003DMG400020951	GRMZM2G158918
37	StPHD40	PGSC0003DMG400020951	GRMZM2G063864
38	StPHD40	PGSC0003DMG400020951	GRMZM2G080917
39	StPHD40	PGSC0003DMG400020951	GRMZM2G172001
40	StPHD40	PGSC0003DMG400020951	GRMZM2G107807
41	StPHD40	PGSC0003DMG400020951	GRMZM2G115424
42	StPHD40	PGSC0003DMG400020951	GRMZM2G153087
43	StPHD40	PGSC0003DMG400020951	GRMZM2G008259
44	StPHD40	PGSC0003DMG400020951	GRMZM2G893976
45	StPHD40	PGSC0003DMG400020951	GRMZM2G148810
46	StPHD40	PGSC0003DMG400020951	GRMZM2G017142
47	StPHD40	PGSC0003DMG400020951	GRMZM2G050495
48	StPHD40	PGSC0003DMG400020951	GRMZM2G156088
49	StPHD44	PGSC0003DMG400000673	GRMZM5G871463
50	StPHD44	PGSC0003DMG400000673	GRMZM2G091265
51	StPHD47	PGSC0003DMG400012431	GRMZM2G038050
52	StPHD52	PGSC0003DMG400023078	GRMZM2G063864
53	StPHD52	PGSC0003DMG400023078	GRMZM2G008259
54	StPHD52	PGSC0003DMG400023078	GRMZM2G107807
55	StPHD52	PGSC0003DMG400023078	GRMZM2G158918
56	StPHD52	PGSC0003DMG400023078	GRMZM2G017142
57	StPHD52	PGSC0003DMG400023078	GRMZM2G016817
58	StPHD52	PGSC0003DMG400023078	GRMZM2G156088
59	StPHD52	PGSC0003DMG400023078	GRMZM2G110952
60	StPHD52	PGSC0003DMG400023078	GRMZM2G050495
61	StPHD59	PGSC0003DMG400011588	GRMZM2G178072
62	StPHD60	PGSC0003DMG400019178	GRMZM2G153087
63	StPHD60	PGSC0003DMG400019178	GRMZM2G008259
64	StPHD61	PGSC0003DMG400011022	GRMZM2G115424
65	StPHD61	PGSC0003DMG400011022	GRMZM2G008259
66	StPHD61	PGSC0003DMG400011022	GRMZM2G063864
67	StPHD65	PGSC0003DMG400008367	GRMZM5G813111
68	StPHD69	PGSC0003DMG400028656	GRMZM2G149587
